# Supplementary material for: Nutrition and Physical Activity as Modulators of Osteosarcopenic Adiposity: A Scoping Review and Recommendations for Future Research
Source: Nutrients. 2023 Mar 27;15(7):1619. doi: 10.3390/nu15071619 (PMC10096523; doi:10.3390/nu15071619)
Supplement: Supplementary file 1 [file nutrients-15-01619-s001.zip]

Archive with 1 entries (1 files):
- nutrients-2289667-SI.pdf
